# Supplementary material for: Prevalence and Determinants of Sex-Specific Dietary Supplement Use in a Greek Cohort
Source: Nutrients. 2021 Aug 20;13(8):2857. doi: 10.3390/nu13082857 (PMC8399686; doi:10.3390/nu13082857)
Supplement: Supplementary file 1 [file nutrients-13-02857-s001.zip]

Archive with 1 entries (1 files):
- nutrient-1319782-supplement.pdf
